# Supplementary material for: Is It Speech or Song? Effect of Melody Priming on Pitch Perception of Modified Mandarin Speech
Source: Brain Sci. 2019 Oct 22;9(10):286. doi: 10.3390/brainsci9100286 (PMC6826721; doi:10.3390/brainsci9100286)
Supplement: Supplementary file 1 [file brainsci-09-00286-s001.zip]

Archive with 3 entries (2 files):
- brainsci-611344-supplementary/
- brainsci-611344-supplementary/ML-match.wav
- brainsci-611344-supplementary/NL.wav
